# Supplementary material for: Association between RNA-binding protein Ptbp2 and germ cell injury in an experimentally-induced unilateral cryptorchidism murine model
Source: PLoS One. 2017 Oct 18;12(10):e0186654. doi: 10.1371/journal.pone.0186654 (PMC5646856; doi:10.1371/journal.pone.0186654)
Supplement: S1 Table — (XLSX) [file pone.0186654.s001.xlsx]

## Sheet: pgk2&actin的扩增和溶解曲线
pgk2
actin

## Sheet: original data
	L ： 左	R ： 右
	pgk2			actin
OP3 1L	20.71	21.32	21.03	21.63	21.56	21.69
CRY3 1L	17.52	17.58	17.45	18.29	18.44	18.46
CRY3 1R	17.45	17.78	17.76	18.26	18.36	18.45
OP3 2L	17.5	17.66	17.73	18.33	18.21	18.72
CRY3 2L	17.53	17.87	17.62	18.91	19.24	19.24
CRY3 2R	18.68	18.93	18.7	18.86	19.07	18.66
OP3 3L	17.87	17.91	18.1	18.36	18.13	18.37
CRY3 3L	17.24	17.61	17.75	18.66	18.72	18.59
CRY3 3R	17.96	17.74	17.83	17.52	18.05	17.82
OP3 4L	19.69	19.6	19.92	19.45	19.23	19.78
CRY3 4L	18.28	18.04	18.01	17.93	17.94	17.81
CRY3 4R	17.84	18.12	17.89	19.04	18.78	19.09
OP3 5L	17.48	18.18	18.05	18.92	19.1	18.98
CRY3 5L	18.58	19.04	18.64	19.61	19.96	19.72
CRY3 5R	17.91	18.39	18.06	18.16	18.71	18.41
OP7 1L	17.86	17.98	17.66	17.87	18.02	18.05
CRY7 1L	18.83	19.03	18.92	18.38	18.22	18.52
CRY7 1R	18.6	18.6	18.58	17.98	18.02	18.07
OP7 2L	17.68	17.66	17.94	18.53	18.35	18.51
CRY7 2L	20.91	20.89	21.03	20.61	20.66	20.59
CRY7 2R	17.83	17.72	17.66	17.87	18.02	18.06
OP7 3L	18.29	18.76	18.98	18.91	18.93	19
CRY7 3L	19.83	20	19.51	20.35	20.45	20.29
CRY7 3R	18.06	17.81	17.74	17.9	18.14	18.37
OP7 4L	18.28	18.6	18.64	18.38	18.39	18.62
CRY7 4L	19.96	20.19	19.69	21.37	21.83	21.63
CRY7 4R	17.41	17.54	17.51	17.58	17.86	18.02
OP7 5L	18.51	18.51	18.53	18.76	18.86	19.06
CRY7 5L	18.39	18.5	18.43	18.73	18.7	18.76
CRY7 5R	18.44	18.27	18.67	17.64	18.09	17.67
OP14 1L	18.48	18.51	18.07	18.35	18.72	18.73
CRY14 1L	25.32	25.55	25.8	21.08	21.22	21.22
CRY14 1R	18.35	18.46	18.15	17.69	18.09	17.58
OP14 2L	18.73	18.64	18.65	19.24	18.85	19.51
CRY14 2L	18.43	18.51	18.72	18.78	18.92	19.06
CRY14 2R	18.69	18.95	18.8	18.68	19.02	18.77
OP14 3L	18.59	18.67	18.4	18.61	18.83	18.84
CRY14 3L	22.09	22.16	21.95	18.62	18.28	18.46
CRY14 3R	20.32	18.12	18.32	18.61	19.12	18.8
OP14 4L	18.66	19.01	18.65	19.49	19.55	19.6
CRY14 4L	17.99	18.1	17.97	18.04	18.21	18.19
CRY14 4R	18.21	18.5	17.94	19.12	19.23	19.18
OP14 5L	17.8	17.56	17.56	17.72	18.02	18.13
CRY14 5L	18.6	18.91	18.92	19.98	19.96	19.93
CRY14 5R	18.95	18.01	17.82	18.72	18.81	18.38
OP21 1L	19.22	19.06	18.89	18.4	18.32	18.67
CRY21 1L	20.39	20.52	20.59	20.01	20.11	20.03
CRY21 1R	18.54	18.92	18.51	18.73	18.85	18.7
OP21 2L	18.73	18.46	18.71	18.31	18.4	18.54
CRY21 2L	19.97	19.87	19.67	19.28	19.2	19.15
CRY21 2R	19.3	19.2	18.92	19.31	19.52	19.55
OP21 3L	18.22	18.72	18.49	18.97	19.11	19.13
CRY21 3L	19.04	19.2	19.28	18.23	18.49	18.19
CRY21 3R	17.52	17.59	17.91	17.98	18.37	18.28
OP21 4L	17.85	18.49	18.42	19	18.87	19.17
CRY21 4L	20.43	20.45	20.2	17.6	17.82	17.45
CRY21 4R	18.58	18.61	18.83	18.02	17.71	17.76
OP21 5L	19.36	19.55	19.61	18.81	18.86	18.96
CRY21 5L	17.88	18.02	18.31	18.31	18.07	17.79
CRY21 5R	18.95	19.41	19.48	20.34	20.57	20.35
OP28 1L	17.87	17.78	17.45	18.53	18.49	18.22
CRY28 1L	19.77	20.01	20.09	19.58	19.72	19.75
CRY28 1R	19.33	19.66	19.44	19.99	20.22	20.13
OP28 2L	17.92	17.97	17.91	18.08	18.18	18.37
CRY28 2L	26.68	26.73	26.91	21.27	21.19	21.36
CRY28 2R	20.19	18.96	18.5	18.37	18.99	18.68
OP28 3L	19.17	19.37	19.2	19.46	19.58	19.64
CRY28 3L	19.24	19.34	19.47	18.47	18.43	18.29
CRY28 3R	18.86	19.03	19.19	19.24	19.32	19.39
OP28 4L	17.27	17.14	17.48	17.53	17.42	17.68
CRY28 4L	19.38	19.04	18.84	18.5	18.57	18.46
CRY28 4R	18.08	17.83	17.91	18.67	18.38	18.15
OP28 5L	18.97	19.04	19.24	18.53	18.61	18.95
CRY28 5L	21.67	21.4	21.72	20.13	19.89	20.04
CRY28 5R	19.79	19.9	19.82	20.67	20.66	20.87

## Sheet: data analysis
	pgk2			actin			mean value			SO L(normalization)	SC(normalization)		SO L(normalization)
OP3 1L	20.71	21.32	21.03	21.63	21.56	21.69	21.02	21.6267	-0.606667	1	0.941696		cry 3L	cry 7L	cry 14L	cry 21L	cry 28L
CRY3 1L	17.52	17.58	17.45	18.29	18.44	18.46	17.5167	18.3967	-0.88	1.2086	1.13813		1.21	0.62	0.04	1.1	0.5
CRY3 1R	17.45	17.78	17.76	18.26	18.36	18.45	17.6633	18.3567	-0.693333	1.06191	1		1.59	0.49	0.9	0.75	0.02
OP3 2L	17.5	17.66	17.73	18.33	18.21	18.72	17.63	18.42	-0.79	1	1.62076		1.74	1.24	0.07	0.36	0.42
CRY3 2L	17.53	17.87	17.62	18.91	19.24	19.24	17.6733	19.13	-1.45667	1.5874	2.57279		1.02	3.26	0.64	0.09	0.57
CRY3 2R	18.68	18.93	18.7	18.86	19.07	18.66	18.77	18.8633	-0.0933333	0.616996	1		0.94	0.94	1.78	1.53	0.44
OP3 3L	17.87	17.91	18.1	18.36	18.13	18.37	17.96	18.2867	-0.326667	1	1.29534
CRY3 3L	17.24	17.61	17.75	18.66	18.72	18.59	17.5333	18.6567	-1.12333	1.73708	2.25012
CRY3 3R	17.96	17.74	17.83	17.52	18.05	17.82	17.8433	17.7967	0.0466667	0.771997	1
OP3 4L	19.69	19.6	19.92	19.45	19.23	19.78	19.7367	19.4867	0.25	1	0.41466
CRY3 4L	18.28	18.04	18.01	17.93	17.94	17.81	18.11	17.8933	0.216667	1.02337	0.424352
CRY3 4R	17.84	18.12	17.89	19.04	18.78	19.09	17.95	18.97	-1.02	2.41162	1
OP3 5L	17.48	18.18	18.05	18.92	19.1	18.98	17.9033	19	-1.09667	1	1.72907
CRY3 5L	18.58	19.04	18.64	19.61	19.96	19.72	18.7533	19.7633	-1.01	0.941696	1.62826
CRY3 5R	17.91	18.39	18.06	18.16	18.71	18.41	18.12	18.4267	-0.306667	0.578344	1
OP7 1L	17.86	17.98	17.66	17.87	18.02	18.05	17.8333	17.98	-0.146667	1	1.64338
CRY7 1L	18.83	19.03	18.92	18.38	18.22	18.52	18.9267	18.3733	0.553333	0.615572	1.01162		SC(normalization)
CRY7 1R	18.6	18.6	18.58	17.98	18.02	18.07	18.5933	18.0233	0.57	0.608502	1		cry 3L	cry 7L	cry 14L	cry 21L	cry 28L
OP7 2L	17.68	17.66	17.94	18.53	18.35	18.51	17.76	18.4633	-0.703333	1	1.37237		1.14	1.01	0.07	0.68	0.53
CRY7 2L	20.91	20.89	21.03	20.61	20.66	20.59	20.9433	20.62	0.323333	0.490843	0.673617		2.57	0.67	1.28	0.52	0.03
CRY7 2R	17.83	17.72	17.66	17.87	18.02	18.06	17.7367	17.9833	-0.246667	0.728668	1		2.25	1.25	0.09	0.38	0.42
OP7 3L	18.29	18.76	18.98	18.91	18.93	19	18.6767	18.9467	-0.27	1	1.00231		0.42	2.51	0.56	0.27	0.49
CRY7 3L	19.83	20	19.51	20.35	20.45	20.29	19.78	20.3633	-0.583333	1.24258	1.24545		1.63	1.93	1.71	0.45	0.18
CRY7 3R	18.06	17.81	17.74	17.9	18.14	18.37	17.87	18.1367	-0.266667	0.997692	1
OP7 4L	18.28	18.6	18.64	18.38	18.39	18.62	18.5067	18.4633	0.0433333	1	0.770215
CRY7 4L	19.96	20.19	19.69	21.37	21.83	21.63	19.9467	21.61	-1.66333	3.26406	2.51403
CRY7 4R	17.41	17.54	17.51	17.58	17.86	18.02	17.4867	17.82	-0.333333	1.29834	1
OP7 5L	18.51	18.51	18.53	18.76	18.86	19.06	18.5167	18.8933	-0.376667	1	2.05148
CRY7 5L	18.39	18.5	18.43	18.73	18.7	18.76	18.44	18.73	-0.29	0.941696	1.93187
CRY7 5R	18.44	18.27	18.67	17.64	18.09	17.67	18.46	17.8	0.66	0.487452	1
OP14 1L	18.48	18.51	18.07	18.35	18.72	18.73	18.3533	18.6	-0.246667	1	1.71713
CRY14 1L	25.32	25.55	25.8	21.08	21.22	21.22	25.5567	21.1733	4.38333	0.040386	0.0693481
CRY14 1R	18.35	18.46	18.15	17.69	18.09	17.58	18.32	17.7867	0.533333	0.582367	1
OP14 2L	18.73	18.64	18.65	19.24	18.85	19.51	18.6733	19.2	-0.526667	1	1.43065
CRY14 2L	18.43	18.51	18.72	18.78	18.92	19.06	18.5533	18.92	-0.366667	0.895025	1.28046
CRY14 2R	18.69	18.95	18.8	18.68	19.02	18.77	18.8133	18.8233	-0.01	0.698985	1
OP14 3L	18.59	18.67	18.4	18.61	18.83	18.84	18.5533	18.76	-0.206667	1	1.217
CRY14 3L	22.09	22.16	21.95	18.62	18.28	18.46	22.0667	18.4533	3.61333	0.0708052	0.0861702
CRY14 3R	20.32	18.12	18.32	18.61	19.12	18.8	18.92	18.8433	0.0766667	0.82169	1
OP14 4L	18.66	19.01	18.65	19.49	19.55	19.6	18.7733	19.5467	-0.773333	1	0.878633
CRY14 4L	17.99	18.1	17.97	18.04	18.21	18.19	18.02	18.1467	-0.126667	0.638754	0.561231
CRY14 4R	18.21	18.5	17.94	19.12	19.23	19.18	18.2167	19.1767	-0.96	1.13813	1
OP14 5L	17.8	17.56	17.56	17.72	18.02	18.13	17.64	17.9567	-0.316667	1	0.959264
CRY14 5L	18.6	18.91	18.92	19.98	19.96	19.93	18.81	19.9567	-1.14667	1.77769	1.70527
CRY14 5R	18.95	18.01	17.82	18.72	18.81	18.38	18.26	18.6367	-0.376667	1.04247	1
OP21 1L	19.22	19.06	18.89	18.4	18.32	18.67	19.0567	18.4633	0.593333	1	0.616996
CRY21 1L	20.39	20.52	20.59	20.01	20.11	20.03	20.5	20.05	0.45	1.10445	0.681444
CRY21 1R	18.54	18.92	18.51	18.73	18.85	18.7	18.6567	18.76	-0.103333	1.62076	1
OP21 2L	18.73	18.46	18.71	18.31	18.4	18.54	18.6333	18.4167	0.216667	1	0.689362
CRY21 2L	19.97	19.87	19.67	19.28	19.2	19.15	19.8367	19.21	0.626667	0.752623	0.51883
CRY21 2R	19.3	19.2	18.92	19.31	19.52	19.55	19.14	19.46	-0.32	1.45062	1
OP21 3L	18.22	18.72	18.49	18.97	19.11	19.13	18.4767	19.07	-0.593333	1	1.04006
CRY21 3L	19.04	19.2	19.28	18.23	18.49	18.19	19.1733	18.3033	0.87	0.362654	0.377182
CRY21 3R	17.52	17.59	17.91	17.98	18.37	18.28	17.6733	18.21	-0.536667	0.961483	1
OP21 4L	17.85	18.49	18.42	19	18.87	19.17	18.2533	19.0133	-0.76	1	3.03845
CRY21 4L	20.43	20.45	20.2	17.6	17.82	17.45	20.36	17.6233	2.73667	0.0885928	0.269184
CRY21 4R	18.58	18.61	18.83	18.02	17.71	17.76	18.6733	17.83	0.843333	0.329116	1
OP21 5L	19.36	19.55	19.61	18.81	18.86	18.96	19.5067	18.8767	0.63	1	0.293209
CRY21 5L	17.88	18.02	18.31	18.31	18.07	17.79	18.07	18.0567	0.0133333	1.53333	0.449585
CRY21 5R	18.95	19.41	19.48	20.34	20.57	20.35	19.28	20.42	-1.14	3.41054	1
OP28 1L	17.87	17.78	17.45	18.53	18.49	18.22	17.7	18.4133	-0.713333	1	1.05458
CRY28 1L	19.77	20.01	20.09	19.58	19.72	19.75	19.9567	19.6833	0.273333	0.504642	0.532185
CRY28 1R	19.33	19.66	19.44	19.99	20.22	20.13	19.4767	20.1133	-0.636667	0.948246	1
OP28 2L	17.92	17.97	17.91	18.08	18.18	18.37	17.9333	18.21	-0.276667	1	1.75727
CRY28 2L	26.68	26.73	26.91	21.27	21.19	21.36	26.7733	21.2733	5.5	0.0182411	0.0320544
CRY28 2R	20.19	18.96	18.5	18.37	18.99	18.68	19.2167	18.68	0.536667	0.569066	1
OP28 3L	19.17	19.37	19.2	19.46	19.58	19.64	19.2467	19.56	-0.313333	1	1.0163
CRY28 3L	19.24	19.34	19.47	18.47	18.43	18.29	19.35	18.3967	0.953333	0.415619	0.422396
CRY28 3R	18.86	19.03	19.19	19.24	19.32	19.39	19.0267	19.3167	-0.29	0.983957	1
OP28 4L	17.27	17.14	17.48	17.53	17.42	17.68	17.2967	17.5433	-0.246667	1	0.862542
CRY28 4L	19.38	19.04	18.84	18.5	18.57	18.46	19.0867	18.51	0.576667	0.565135	0.487452
CRY28 4R	18.08	17.83	17.91	18.67	18.38	18.15	17.94	18.4	-0.46	1.15936	1
OP28 5L	18.97	19.04	19.24	18.53	18.61	18.95	19.0833	18.6967	0.386667	1	0.410845
CRY28 5L	21.67	21.4	21.72	20.13	19.89	20.04	21.5967	20.02	1.57667	0.438303	0.180075
CRY28 5R	19.79	19.9	19.82	20.67	20.66	20.87	19.8367	20.7333	-0.896667	2.43401	1
