# Supplementary material for: Association between RNA-binding protein Ptbp2 and germ cell injury in an experimentally-induced unilateral cryptorchidism murine model
Source: PLoS One. 2017 Oct 18;12(10):e0186654. doi: 10.1371/journal.pone.0186654 (PMC5646856; doi:10.1371/journal.pone.0186654)
Supplement: S2 Table — (XLSX) [file pone.0186654.s002.xlsx]

## Sheet: 小鼠精液参数
UC 3d
	The sperm density（10^8/ml）	The sperm motility（%）
Left
1	2	31.11
2	2.3	46
3	2.7	51.56
4	2.8	45.79
5	2.1	42.5
Right
1	2.4	46
2	2.5	56.67
3	2.3	58.33
4	3.2	40.53
5	2	54.76
UC 7d
	The sperm density（10^8/ml）	The sperm motility（%）
Left
1	1.3	37.14
2	1.1	28.33
3	1.5	45.23
4	1.5	36.25
5	0.8	33
Right
1	1.7	57.14
2	3	53.23
3	2.5	47.69
4	2.4	64.5
5	2.6	57.4
UC 14d
	The sperm density（10^8/ml）	The sperm motility（%）
Left
1	0.3	10
2	0.8	15.25
3	1	3.25
4	0.2	21
5	0.5	16.67
Right
1	2	64.76
2	1.4	52.55
3	2.7	54.55
4	2.3	49.17
5	2.7	39
UC 21d
	The sperm density（10^8/ml）	The sperm motility（%）
Left
1	0.3	10.5
2	0	0
3	0	7
4	0	0
5	0.4	0
Right
1	2.9	60.71
2	2.3	55.26
3	2.4	46.71
4	1.9	47.85
5	2.1	35.56
UC 28d
	The sperm density（10^8/ml）	The sperm motility（%）
Left
1	0	0
2	0	3.15
3	0.2	0
4	0	0
5	0	0
Right
1	2.6	64.81
2	2.4	35.71
3	2.7	54.29
4	2.8	40
5	2.6	58.52
SO 3d
	The sperm density（10^8/ml）	The sperm motility（%）
Left
1	2.2	45.38
2	2.3	54.17
3	3.1	55.13
4	2.6	46.67
5	2.4	50.17
Right
1	2.6	52.5
2	3	55.26
3	2.5	46.25
4	2.3	49.09
5	2.1	54
SO 7d
	The sperm density（10^8/ml）	The sperm motility（%）
Left
1	2.2	57.14
2	2.4	52.38
3	2.7	63.57
4	2.3	50.57
5	2.7	54.55
Right
1	2.8	63.79
2	2.5	53.85
3	3	47.23
4	2.3	61.53
5	2.1	43.33
SO 14d
	The sperm density（10^8/ml）	The sperm motility（%）
Left
1	2.4	52
2	2.1	49.56
3	2.4	53.33
4	2.7	64
5	3	52
Right
1	3.2	56.06
2	2.2	46.25
3	2.7	54.55
4	2.4	62
5	2.2	45.56
SO 21d
	The sperm density（10^8/ml）	The sperm motility（%）
Left
1	2.3	49.09
2	2.9	63.33
3	3	61.46
4	2.3	58.33
5	2	51.57
Right
1	2	64.76
2	2.5	49.68
3	2.8	53.04
4	2.8	53.45
5	2.3	47
SO 28d
	The sperm density（10^8/ml）	The sperm motility（%）
Left
1	2.3	55.79
2	3.2	59.09
3	2.5	64.76
4	2.7	49.76
5	2.2	65.21
Right
1	2.2	60.71
2	2	55.26
3	2.4	46.71
4	2.5	53.85
5	3.5	45.56
