# Supplementary material for: Association between RNA-binding protein Ptbp2 and germ cell injury in an experimentally-induced unilateral cryptorchidism murine model
Source: PLoS One. 2017 Oct 18;12(10):e0186654. doi: 10.1371/journal.pone.0186654 (PMC5646856; doi:10.1371/journal.pone.0186654)
Supplement: S3 Table — (XLSX) [file pone.0186654.s003.xlsx]

## Sheet: The body、 testicular and epidid
UC 3d							SO 3d
	Body weight	CRY	UCE-L	SC	UCE-R			Body weight	SO-L	SOE-L	SO-R	SOE-R
1	31.28	0.1181	0.0277	0.1096	0.0268		1	30.54	0.125	0.0274	0.1245	0.0278
2	32.77	0.1078	0.0306	0.1103	0.0317		2	31.87	0.1016	0.028	0.1087	0.0272
3	32.55	0.1049	0.0304	0.1069	0.028		3	29.58	0.095	0.0269	0.0695	0.0267
4	24.48	0.0866	0.0227	0.0937	0.0226		4	27.4	0.0875	0.0226	0.0926	0.0223
5	29.68	0.1195	0.0255	0.1317	0.0265		5	32.03	0.1012	0.0309	0.1091	0.0307
SO 7d							SO 7d
UC 7d			UCE-L		UCE-R					SOE-L		SOE-R
1	28.45	0.0953	0.0249	0.1019	0.0259		1	35.75	0.1175	0.0326	0.1163	0.0337
2	28.46	0.0523	0.026	0.1027	0.0249		2	22.69	0.0884	0.0268	0.0854	0.0274
3	32.36	0.0545	0.0302	0.112	0.0296		3	26.1	0.0812	0.0264	0.0885	0.0268
4	32.94	0.0482	0.0291	0.0182	0.0309		4	33.89	0.1113	0.0309	0.1174	0.0307
5	28.41	0.0573	0.0275	0.096	0.0261		5	28.31	0.1025	0.0229	0.1069	0.0212
							SO 14d
UC 14d			UCE-L		UCE-R					SOE-L		SOE-R
1	34.45	0.0381	0.0322	0.124	0.0315		1	35.43	0.1451	0.0371	0.1542	0.0375
2	37.42	0.0427	0.0333	0.1345	0.0359		2	40.36	0.1345	0.0365	0.1441	0.0373
3	29.82	0.0554	0.0266	0.1114	0.0288		3	36.1	0.1469	0.0341	0.1425	0.0351
4	35.47	0.0548	0.0315	0.1279	0.0326		4	38.8	0.1237	0.0305	0.1306	0.0307
5	39.77	0.0583	0.0375	0.1218	0.0389		5	38.72	0.1332	0.0275	0.1279	0.0274
							SO 21d
UC 21d			UCE-L		UCE-R					SOE-L		SOE-R
1	37.74	0.0647	0.032	0.148	0.0356		1	39.61	0.1167	0.0349	0.1306	0.0353
2	39.89	0.0428	0.0373	0.1216	0.0386		2	42.12	0.1284	0.0407	0.1413	0.0402
3	37	0.0545	0.0319	0.1061	0.0333		3	38.28	0.1276	0.0352	0.1347	0.0348
4	33.86	0.0615	0.0312	0.086	0.0324		4	39.36	0.1133	0.0318	0.1207	0.0324
5	39.14	0.1275	0.0327	0.1561	0.0314		5	35.78	0.1239	0.0307	0.1268	0.029
							SO 28d
UC 28d			UCE-L		UCE-R					SOE-L		SOE-R
1	40.23	0.0595	0.0334	0.1503	0.0395		1	38.35	0.1381	0.0368	0.1457	0.0388
2	37.17	0.0279	0.0328	0.0925	0.0376		2	40.24	0.142	0.0375	0.138	0.0363
3	36.2	0.1072	0.0307	0.1383	0.0356		3	43.22	0.1344	0.0395	0.1485	0.0403
4	32.53	0.0588	0.0279	0.1207	0.0329		4	38.17	0.1324	0.0362	0.1345	0.0363
5	40.89	0.0537	0.0319	0.1437	0.0397		5	39.72	0.1517	0.0375	0.1583	0.0366
